# Supplementary material for: A novel evolutionary conserved mechanism of RNA stability regulates synexpression of primordial germ cell-specific genes prior to the sex-determination stage in medaka
Source: PLoS Biol. 2019 Apr 4;17(4):e3000185. doi: 10.1371/journal.pbio.3000185 (PMC6448818; doi:10.1371/journal.pbio.3000185)
Supplement: S1 Data — (XLSX) [file pbio.3000185.s014.xlsx]

## Sheet: S1_Data for_Figure 1B
	Supplemental Data for Figure 1B
							3'UTR
			coding genes	transcripts	3'UTRs	5'UTRs	consensus	split	reverted	mut2	mut3	mut4	mut5
		Human	20940	62138	39680	39919	258	171	28	1	8	5	6
		Mouse	22861	48728	33104	33331	256	162	27	3	9	3	7
		Medaka	17445	22509	5833	7873	13	16	0	0	0	1	0
		Tetraodon	19602	23946	3769	3301	15	9	2	0	1	0	1
			Genome size	3'UTR sequence coverage	% coverage	5'UTR sequence coverage	% coverage
		Human	3272480989	43387201	0.0132582	11127665	0.00340038
		Mouse	3420842930	32816606	0.00959313	7644663	0.00223473
		Medaka	700369883	1099331	0.00156964	942157	0.00134523
		Tetraodon	342419788	1083074	0.003163	360682	0.00105333
			All transcripts	phastCons Score > 0.2	% of transcripts		Score = 1	% of candidates
		Consensus	258	82	0.317829		26	0.317073
		Split	171	42	0.245614		5	0.119048
		Reverted	28	7	0.25		2	0.285714

## Sheet: S1_Data_for_Figure 3
Supplemental Data for Figure 3B
			House Keeping	BAC Dmrt1bY GFP	Expression	Average	Relative to 1	Average
	BAC GFP 3'UTR / BSF OverExpression	Wild Type 1	16.24	29.51	0.000101235		0.920262
		Wild Type 2	16.1	29.29	0.000107008		0.972733
		Wild Type 3	15.94	29	0.000117098		1.06446
		Wild Type 4	15.89	28.98	0.000114688	0.000110007	1.04255	1
		BSF-OverExpression 1	17.08	28.02	0.000509016		4.62712
		BSF-OverExpression 2	17.13	27.87	0.000584706		5.31517
		BSF-OverExpression 3	16.93	28.06	0.000446207		4.05616
		BSF-OverExpression 4	17.32	28.03	0.000596992	0.00053423	5.42685	4.85633
	BAC GFP 3'UTR / BSF Morpholino	Wild Type 1	16.24	29.51	0.000101235		0.920262
		Wild Type 2	16.1	29.29	0.000107008		0.972733
		Wild Type 3	15.94	29	0.000117098		1.06446
		Wild Type 4	15.89	28.98	0.000114688	0.000110007	1.04255	1
		BSF-Morpholino 1	16.08	29.51	9.06081e-05		0.823657
		BSF-Morpholino 2	16.13	29.78	7.7793e-05		0.707164
		BSF-Morpholino 3	15.93	29.29	9.51129e-05		0.864607
		BSF-Morpholino 4	16.66	29.96	9.91519e-05	9.06665e-05	0.901323	0.824188
Supplemental Data for Figure 3C
	Dmrt1bY / CUG-BP1 OverExpression	Wild Type 1	18.11	26.27	0.00349619		0.564961
		Wild Type 2	18.75	26.04	0.00638986		1.03256
		Wild Type 3	19.35	27.15	0.0044871		0.725085
		Wild Type 4	19.47	26.06	0.0103804	0.00618838	1.6774	1
		CUG-BP1-Overexpressing 1	20.03	28.68	0.00248938		0.402266
		CUG-BP1-Overexpressing 2	20.19	28.31	0.00359448		0.580844
		CUG-BP1-Overexpressing 3	19.35	28.72	0.00151129		0.244215
		CUG-BP1-Overexpressing 4	19.47	28.11	0.00250669	0.00252546	0.405064	0.408097
	Dmrt1bY / CUG-BP2 OverExpression	Wild Type 1	18.11	26.27	0.00349619		0.564961
		Wild Type 2	18.75	26.04	0.00638986		1.03256
		Wild Type 3	19.35	27.15	0.0044871		0.725085
		Wild Type 4	19.47	26.06	0.0103804	0.00618838	1.6774	1
		CUG-BP1-Overexpressing 1	20.01	28.25	0.0033076		0.534486
		CUG-BP1-Overexpressing 2	20.04	28.61	0.00263132		0.425203
		CUG-BP1-Overexpressing 3	19.13	28.62	0.00139067		0.224724
		CUG-BP1-Overexpressing 4	18.83	28.36	0.00135265	0.00217056	0.218578	0.350748
Supplemental Data for Figure 3D
	Dmrt1bY / BSF OverExpression	Wild Type 1	18.11	26.27	0.00349619		0.564961
		Wild Type 2	18.75	26.04	0.00638986		1.03256
		Wild Type 3	19.35	27.15	0.0044871		0.725085
		Wild Type 4	19.47	26.06	0.0103804	0.00618838	1.6774	1
		CUG-BP1-Overexpressing 1	17.8	23.81	0.0155171		2.50745
		CUG-BP1-Overexpressing 2	18.17	24.28	0.0144779		2.33954
		CUG-BP1-Overexpressing 3	18.67	24.25	0.0209051		3.37813
		CUG-BP1-Overexpressing 4	18.23	24.32	0.01468	0.016395	2.3722	2.64933
	Dmrt1bY / BSF morpholino	Wild Type 1	18.11	26.27	0.00349619		0.564961
		Wild Type 2	18.75	26.04	0.00638986		1.03256
		Wild Type 3	19.35	27.15	0.0044871		0.725085
		Wild Type 4	19.47	26.06	0.0103804	0.00618838	1.6774	1
		CUG-BP1-Overexpressing 1	19.4	29.15	0.00116134		0.187664
		CUG-BP1-Overexpressing 2	20.38	29.62	0.0016538		0.267243
		CUG-BP1-Overexpressing 3	20.55	30.31	0.00115331		0.186368
		CUG-BP1-Overexpressing 4	19.41	28.97	0.00132481	0.00132331	0.21408	0.213839
Supplemental Data for Figure 3F		mCherry-betaGlobin	GFP-betaGlobin + D3UBox		Average	Standart Deviation
	Control (Stg 16-18) #1	25.3	25.1	1.1487
	Control (Stg 16-18) #2	25	24.8	1.1487	1.12306	0.0444126				Average	Std Dev
	Control (Stg 16-18) #3	25.9	25.8	1.07177					Control (Stg 16-18)	1.12306	0.0444126	0
	Control (Stg 25) #1	26.6	26.5	1.07177					Control Stg 25	1.12306	0.0444126	0.0444126
	Control (Stg 25) #2	26.7	26.5	1.1487	1.12306	0.0444126			Control Stg 29	0.937625	0.116176	1.74264
	Control (Stg 25) #3	26.6	26.4	1.1487					Control Stg 39	0.894268	0.0960946	1.44142
	Control (Stg 29) #1	27.1	27	1.07177					[+BSF (Stg 16_18)]	1.99267	0.473329	7.09993
	Control (Stg 29) #2	27.1	27.3	0.870551	0.937625	0.116176			[+BSF (Stg 25)]	3.2371	0.768925	11.5339
	Control (Stg 29) #3	27.3	27.5	0.870551					[+BSF (Stg 29)]	2.70638	0.21139	19.0838
	Control (Stg 39) #1	29.7	30	0.812252					[+BSF (Stg 39)]	2.87618	1.27225	2.83647
	Control (Stg 39) #2	29.8	29.8	1	0.894268	0.0960946			[+CUG-BP (Stg 16-18)]	0.35972	0.189098	0.15939
	Control (Stg 39) #3	29.6	29.8	0.870551					[+CUG-BP (Stg 25)]	0.273283	0.15939	0.00966586
	[+BSF (Stg 16-18)] #1	25.2	24.6	1.51572					[+CUG-BP (Stg 29)]	0.244419	0.00966586	0.044072
	[+BSF (Stg 16-18)] #2	25.1	24.1	2	1.99267	0.473329			[+CUG-BP (Stg 39)]	0.252727	0.044072
	[+BSF (Stg 16-18)] #3	25.8	24.5	2.46229							0
	[+BSF (Stg 25)] #1	26.5	24.8	3.24901							0
	[+BSF (Stg 25)] #2	26.2	24.9	2.46229	3.2371	0.768925					0
	[+BSF (Stg 25)] #3	26.4	24.4	4
	[+BSF (Stg 29)] #1	27.5	26	2.82843					Relative Occurrence (GFP/mCherry)
	[+BSF (Stg 29)] #2	27.6	26.1	2.82843	2.70638	0.21139			T=0 (injection, virtual)	Stg 16	Stg 25	Stg 29	Stg 39
	[+BSF (Stg 29)] #3	27.3	26	2.46229				Control	1	1.12306	1.12306	0.937625	0.894268
	[+BSF (Stg 39)] #1	29.3	28.8	1.41421				[+BSF]	1	1.99267	3.2371	2.70638	2.87618
	[+BSF (Stg 39)] #2	29.7	27.9	3.4822	2.87618	1.27225		[+CUG-BP]	1	0.35972	0.273283	0.244419	0.252727
	[+BSF (Stg 39)] #3	29.6	27.7	3.73213
	[+CUG-BP (Stg 16-18)] #1	25.1	27.3	0.217638					Standart Deviation
	[+CUG-BP (Stg 16-18)] #2	25.6	26.4	0.574349	0.35972	0.189098		Control	0	0.0444126	0.0444126	0.116176	0.0960946
	[+CUG-BP (Stg 16-18)] #3	25.7	27.5	0.287175				[+BSF]	0	0.473329	0.768925	0.21139	1.27225
	[+CUG-BP (Stg 25)] #1	26.9	28.8	0.267943				[+CUG-BP]	0	0.189098	0.15939	0.00966586	0.044072
	[+CUG-BP (Stg 25)] #2	26.9	28.1	0.435275	0.273283	0.15939
	[+CUG-BP (Stg 25)] #3	26.1	29.2	0.116629
	[+CUG-BP (Stg 29)] #1	27.6	29.6	0.25
	[+CUG-BP (Stg 29)] #2	27.6	29.7	0.233258	0.244419	0.00966586
	[+CUG-BP (Stg 29)] #3	27.7	29.7	0.25
	[+CUG-BP (Stg 39)] #1	29.4	31.3	0.267943
	[+CUG-BP (Stg 39)] #2	29.7	31.5	0.287175	0.252727	0.044072
	[+CUG-BP (Stg 39)] #3	29.7	32	0.203063

## Sheet: S1_Data_for_Figure 5
Supplemental Data for Figure 5
Figure 5A				House Keeping	Tra2	Expression	Average	Normalized to 1	Average				House Keeping	Sox10	Expression	Average	Normalized to 1			House Keeping	MISR2	Expression	Average	Normalized to 1			House Keeping	Dead End	Expression	Average	Normalized to 1			House Keeping	Vasa	Expression	Average	Normalized to 1
		Tra2 / BSF OverExpression	Wild Type 1	19.35	24.65	0.0253829		0.958017			Sox10 / BSF OverExpression	Wild Type 1	19.35	29.31	0.00100402		1.11386	MISR2 / BSF OverExpression	Wild Type 1	19.35	26.05	0.00961832		1.00658	DeadEnd / BSF OverExpression	Wild Type 1	19.35	26.79	0.00575886		0.893784	Vasa / BSF OverExpression	Wild Type 1	19.35	26.71	0.00608722		1.11997
			Wild Type 2	19.6	24.74	0.02836		1.07038				Wild Type 2	19.6	29.64	0.000949858		1.05378		Wild Type 2	19.6	26.25	0.0099575		1.04208		Wild Type 2	19.6	26.84	0.0066152		1.02669		Wild Type 2	19.6	27.04	0.00575886		1.05955
			Wild Type 3	19.61	24.81	0.0272047		1.02678				Wild Type 3	19.61	29.95	0.000771525		0.855935		Wild Type 3	19.61	26.35	0.0093553		0.979054		Wild Type 3	19.61	27.08	0.00564035		0.875391		Wild Type 3	19.61	27.22	0.00511872		0.941775
			Wild Type 4	19.73	25.05	0.0250334	0.0264952	0.944827	1			Wild Type 4	20.05	30.2	0.000880127	0.000901382	0.97642		Wild Type 4	20.18	26.93	0.00929068	0.00955545	0.972291		Wild Type 4	19.83	26.84	0.00775854	0.00644324	1.20414		Wild Type 4	19.83	27.54	0.00477594	0.00543519	0.878707
			BSF-OverExpression 1	17.8	22.76	0.0321286		1.21262				BSF-OverExpression 1	17.8	27.12	0.00156459		1.73577		BSF-OverExpression 1	17.8	23.73	0.0164018		1.71649		BSF-OverExpression 1	17.8	25.8	0.00390625		0.606256		BSF-OverExpression 1	17.8	24.24	0.0115177		2.1191
			BSF-OverExpression 2	18.17	22.83	0.0395549		1.49291				BSF-OverExpression 2	18.17	27.18	0.00193963		2.15184		BSF-OverExpression 2	18.17	23.76	0.0207607		2.17266		BSF-OverExpression 2	18.17	25.8	0.00504825		0.783497		BSF-OverExpression 2	18.17	24.25	0.0147822		2.71971
			BSF-OverExpression 3	18.68	23.15	0.0451228		1.70305				BSF-OverExpression 3	18.67	27.59	0.00206449		2.29036		BSF-OverExpression 3	18.67	23.85	0.0275845		2.88678		BSF-OverExpression 3	18.67	26.04	0.00604518		0.93822		BSF-OverExpression 3	18.67	24.8	0.0142786		2.62707
			BSF-OverExpression 4	18.1	22.87	0.0366511	0.0383643	1.38331	1.44797			BSF-OverExpression 4	17.54	26.79	0.00164238	0.00180277	1.82206		BSF-OverExpression 4	18.52	23.97	0.0228763	0.0219058	2.39406		BSF-OverExpression 4	18.55	26.1	0.00533609	0.00508394	0.82817		BSF-OverExpression 4	18.12	24.35	0.0133224	0.0134752	2.45114
				House Keeping	Tra2	Expression	Average						House Keeping	Sox10	Expression	Average				House Keeping	MISR2	Expression	Average				House Keeping	Dead End	Expression	Average				House Keeping	Vasa	Expression	Average
		Tra2 / BSF Morpholino	Wild Type 1	17.54	19.69	0.225313		0.956932			Sox10 / Morpholino	Wild Type 1	18.13	28.15	0.000963118		1.07783	MISR2 / BSF Morpholino	Wild Type 1	18.13	18.96	0.562529		0.951254	DeadEnd / BSF Morpholino	Wild Type 1	17.54	29.63	0.000229376		0.968757	Vasa / BSF Morpholino	Wild Type 1	16.1	24.6	0.00276214		0.989132
			Wild Type 2	17.68	19.73	0.241484		1.02561				Wild Type 2	18.35	28.46	0.000904871		1.01265		Wild Type 2	18.35	19.13	0.582367		0.9848		Wild Type 2	17.68	29.8	0.000224655		0.948821		Wild Type 2	16.24	24.88	0.00250669		0.897656
			Wild Type 3	18.25	20.27	0.246558		1.04716				Wild Type 3	18.58	28.76	0.000862015		0.964687		Wild Type 3	18.58	19.21	0.646176		1.0927		Wild Type 3	18.25	30.49	0.000206725		0.873093		Wild Type 3	16.37	25.13	0.00230663		0.826012
			Wild Type 4	17.81	19.94	0.228458	0.235453	0.97029	1			Wild Type 4	18.72	28.93	0.000844275	0.00089357	0.944834		Wild Type 4	18.98	19.78	0.574349	0.591355	0.971242		Wild Type 4	18.53	30.3	0.000286337	0.000236773	1.20933		Wild Type 4	16.55	24.67	0.00359448	0.00279248	1.2872
			BSF-morpholino 1	18.65	22.85	0.0544094		0.231084				BSF-morpholino 1	19.22	31.3	0.000230971		0.258481		BSF-morpholino 1	19.22	21.78	0.169576		0.286757		BSF-morpholino 1	18.65	29.37	0.000592869		2.50395		BSF-morpholino 1	17.83	26.32	0.00278135		0.996012
			BSF-morpholino 2	18.78	22.87	0.0587202		0.249392				BSF-morpholino 2	19.77	31.3	0.000338161		0.378439		BSF-morpholino 2	19.77	22.21	0.184284		0.311629		BSF-morpholino 2	18.78	30.04	0.000407758		1.72215		BSF-morpholino 2	17.87	26.39	0.00272411		0.975514
			BSF-morpholino 3	18.96	23.29	0.049721		0.211172				BSF-morpholino 3	19.89	31.42	0.000338161		0.378439		BSF-morpholino 3	19.89	22.46	0.168404		0.284777		BSF-morpholino 3	18.96	30.37	0.000367492		1.55208		BSF-morpholino 3	17.92	26.43	0.00274306		0.9823
			BSF-morpholino 4	18.22	23.11	0.0337259	0.0491441	0.143238	0.208721			BSF-morpholino 4	20.05	31.56	0.000342882	0.000312544	0.383722		BSF-morpholino 4	20.21	23.65	0.0921418	0.153601	0.155815		BSF-morpholino 4	19.23	30.64	0.000367492	0.000433903	1.55208		BSF-morpholino 4	18.31	26.65	0.0030861	0.00283365	1.10514
Figure 5B				House Keeping	Tra2	Relative Expression	Normalized to 1							House Keeping	Sox10	Relative Expression	Normalized to 1					House Keeping	Misr2	Relative Expression	Normalized to 1				House Keeping	Vasa	Relative Expression	Normalized to 1				House Keeping	Dead end	Relative Expression	Normalized to 1
		Tra2 / Wild Type	Wild Type EF1 A	18.11	24.65	0.0107464						Sox10 / Wild Type	Wild Type EF1 A	18.11	32.85	3.65441e-05				MISR2 / Wild Type	Wild Type EF1 A	18.11	33.01	3.27079e-05			Vasa / Wild Type	Wild Type EF1 A	18.11	26.37	0.00326206			Dead End / Wild Type	Wild Type EF1 A	18.11	32.57	4.43717e-05
			Wild Type EF1 B	18.75	24.81	0.0149885							Wild Type EF1 B	18.75	33.17	4.56192e-05					Wild Type EF1 B	18.75	33.23	4.37608e-05				Wild Type EF1 B	18.75	26.45	0.00480916				Wild Type EF1 B	18.75	32.7	6.31876e-05
			Wild Type Actin C	20.03	24.65	0.0406669							Wild Type Actin C	20.03	32.85	0.000138291					Wild Type Actin C	20.03	33.01	0.000123774				Wild Type Actin C	20.03	26.37	0.0123444				Wild Type Actin C	20.03	32.57	0.000167913
			Wild Type Actin D	20.19	24.81	0.0406669							Wild Type Actin D	20.19	33.17	0.000123774					Wild Type Actin D	20.19	33.23	0.000118732				Wild Type Actin D	20.19	26.45	0.0130482				Wild Type Actin D	20.19	32.7	0.000171441
			Wild TLP7 E	19.35	24.65	0.0253829							Wild TLP7 E	19.35	32.85	8.63167e-05					Wild TLP7 E	19.35	33.01	7.72557e-05				Wild TLP7 E	19.35	26.37	0.00770494				Wild TLP7 E	19.35	32.57	0.000104805
			Wild TLP7 F	19.47	24.81	0.0246888							Wild TLP7 F	19.47	33.17	7.51431e-05					Wild TLP7 F	19.47	33.23	7.20821e-05				Wild TLP7 F	19.47	26.45	0.00792156				Wild TLP7 F	19.47	32.7	0.000104081
		Tra2 / CUG-BP1 OverExpression	CUG-BP1 A	16.92	24.47	0.00533609	0.496546					Sox10 / CUG-BP1 OverExpression	CUG-BP1 A	16.92	34.12	6.64177e-06	0.181747			MISR2 / CUG-BP1 OverExpression	CUG-BP1 A	16.92	34.52	5.03352e-06	0.153893		Vasa / CUG-BP1 OverExpression	CUG-BP1 A	16.92	24.64	0.00474295	1.45397		Dead End / CUG-BP1 OverExpression	CUG-BP1 A	16.92	32.68	1.80205e-05	0.406126
			CUG-BP1 B	16.98	24.51	0.00541058	0.360982						CUG-BP1 B	16.98	33.86	8.29113e-06	0.181747				CUG-BP1 B	16.98	36.15	1.69533e-06	0.0387409			CUG-BP1 B	16.98	24.87	0.00421574	0.876606			CUG-BP1 B	16.98	32.66	1.9048e-05	0.301452
			CUG-BP1 C	19.75	24.47	0.0379436	0.933033						CUG-BP1 C	19.75	34.12	4.72279e-05	0.34151				CUG-BP1 C	19.75	34.52	3.57921e-05	0.289172			CUG-BP1 C	19.75	24.64	0.0337259	2.73208			CUG-BP1 C	19.75	32.68	0.000128139	0.76313
			CUG-BP1 D	20.27	24.51	0.0529216	1.30134						CUG-BP1 D	20.27	33.86	8.10965e-05	0.655197				CUG-BP1 D	20.27	36.15	1.65823e-05	0.139661			CUG-BP1 D	20.27	24.87	0.0412346	3.16017			CUG-BP1 D	20.27	32.66	0.000186311	1.08673
			CUG-BP1 E	19.2	24.47	0.0259162	1.02101						CUG-BP1 E	19.2	34.12	3.22576e-05	0.373712				CUG-BP1 E	19.2	34.52	2.44467e-05	0.316439			CUG-BP1 E	19.2	24.64	0.0230355	2.9897			CUG-BP1 E	19.2	32.68	8.75217e-05	0.835088
			CUG-BP1 F	19.24	24.51	0.0259162	1.04972						CUG-BP1 F	19.24	33.86	3.97138e-05	0.528509				CUG-BP1 F	19.24	36.15	8.1205e-06	0.112656			CUG-BP1 F	19.24	24.87	0.020193	2.54912			CUG-BP1 F	19.24	32.66	9.12384e-05	0.876606
		Tra2 / CUG-BP2 OverExpression	CUG-BP2 A	17.07	25.18	0.00361948	0.336808					Sox10 / CUG-BP2 OverExpression	CUG-BP2 A	17.07	32.88	1.74067e-05	0.476319			MISR2 / CUG-BP2 OverExpression	CUG-BP2 A	17.07	34.25	6.73449e-06	0.205898		Vasa / CUG-BP2 OverExpression	CUG-BP2 A	17.07	25.67	0.00257716	0.790041		Dead End / CUG-BP2 OverExpression	CUG-BP2 A	17.07	34	8.0087e-06	0.180491
			CUG-BP2 B	16.58	25.14	0.00264962	0.176777						CUG-BP2 B	16.58	33.3	9.26357e-06	0.203063				CUG-BP2 B	16.58	34.77	3.34399e-06	0.076415			CUG-BP2 B	16.58	25.43	0.00216713	0.450625			CUG-BP2 B	16.58	33.8	6.55033e-06	0.103665
			CUG-BP2 C	19.81	25.18	0.0241807	0.594604						CUG-BP2 C	19.81	32.88	0.000116289	0.840896				CUG-BP2 C	19.81	34.25	4.49911e-05	0.363493			CUG-BP2 C	19.81	25.67	0.0172173	1.39474			CUG-BP2 C	19.81	34	5.35038e-05	0.31864
			CUG-BP2 D	20.15	25.14	0.0314674	0.773782						CUG-BP2 D	20.15	33.3	0.000110016	0.888843				CUG-BP2 D	20.15	34.77	3.97138e-05	0.334482			CUG-BP2 D	20.15	25.43	0.0257372	1.97247			CUG-BP2 D	20.15	33.8	7.7793e-05	0.45376
			CUG-BP2 E	19.32	25.18	0.0172173	0.678302						CUG-BP2 E	19.32	32.88	8.28006e-05	0.959264				CUG-BP2 E	19.32	34.25	3.20348e-05	0.41466			CUG-BP2 E	19.32	25.67	0.0122591	1.59107			CUG-BP2 E	19.32	34	3.8096e-05	0.363493
			CUG-BP2 F	19.05	25.14	0.01468	0.594604						CUG-BP2 F	19.05	33.3	5.13242e-05	0.68302				CUG-BP2 F	19.05	34.77	1.85271e-05	0.257028			CUG-BP2 F	19.05	25.43	0.0120068	1.51572			CUG-BP2 F	19.05	33.8	3.62917e-05	0.348686
Figure 5E			PGC numbers at stage 18
			GFP::NosUTR (250ng/microL)	GFP::NosUTR (250ng/microL); MO-BSF (7.5 microG/microL)
			9	24
			6	25
			19	26
			11	18
			10	16
			8	30
			18	12
			21	22
			7	7
			11	10
			20	16
			8	21
			18	23
			21	17
			10	21
			16	25
			10	31
			6	22
			9	33
			9	31
			15	27
			14	20
			6	12
			13	17
			19	31
			15	28
			18	20
			16	16
			9
			10
			12
			13
			12
			11
			Min=6	Min=7
			Max=21	Max=33
			Median=12	Median=22

## Sheet: S1_Data_for_Figure 7 and S8_D
Supplemental Data Figure 7D and Supplemental Figure 8
Apparent size area (µm2)
0 to 3000
3001 to 6000			Wild type Ovaries													Mutant ovaries
6001 to 9000			AH 21	AH 22	AH23	AH24	AH25	AH26	AH27	AH 28	AH 29	AH 30				AH 31	AH 32	AH 33	AH 34	AH 35	AH 36	AH 37	AH 38	AH 39	AH 40
9001 to 100000
100001 to 300000		A1	86.09	909.303	538.049	1377.41	193.698	538.049	344.352	344.352	538.049	344.352				86.0879	435.82	86.0879	134.512	134.512	86.0879		263.644	134.512	86.0879
300001 to 500000		A2	134.51	1054.58	651.04	1554.96	263.644	774.791	344.352	435.82	651.04	774.791				134.512	435.82	86.0879	134.512	134.512	86.0879		263.644	134.512	193.698
>500000		A3	263.64	1054.58	774.791	1942.36	344.352	909.303	435.82	435.82	774.791	774.791				134.512	435.82	86.0879	193.698	134.512	86.0879		344.352	344.352	193.698
		A4	435.82	1054.58	774.791	2152.2	435.82	909.303	538.049	538.049	909.303	1054.58				134.512	435.82	86.0879	344.352	134.512	263.644		344.352	538.049	344.352
		A5	538.05	1554.96	774.791	2604.16	435.82	1054.58	651.04	651.04	909.303	1054.58				134.512	435.82	134.512	344.352	193.698	263.644		344.352	651.04	344.352
		A6	538.05	1554.96	774.791	2604.16	435.82	1377.41	651.04	774.791	1054.58	1210.61				134.512	651.04	134.512	344.352	193.698	263.644		344.352	774.791	435.82
		A7	538.05	1942.36	774.791	2846.28	538.049	1377.41	909.303	774.791	1054.58	1210.61				193.698	651.04	193.698	344.352	263.644	263.644		344.352	774.791	435.82
		A8	538.05	1942.36	909.303	3099.16	651.04	1554.96	909.303	909.303	1210.61	1210.61				193.698	651.04	193.698	344.352	263.644	263.644		344.352	774.791	435.82
		A9	538.05	1942.36	909.303	3362.81	651.04	1743.28	1054.58	909.303	1554.96	1210.61				193.698	651.04	193.698	435.82	263.644	263.644		538.049	909.303	538.049
		A10	538.05	2152.2	1054.58	3362.81	651.04	1942.36	1054.58	909.303	1554.96	1210.61				193.698	774.791	193.698	538.049	263.644	344.352		538.049	909.303	538.049
		A11	651.04	2604.16	1054.58	3362.81	1054.58	1942.36	1054.58	1054.58	1743.28	1377.41				193.698	774.791	193.698	538.049	263.644	344.352		538.049	1054.58	538.049
		A12	651.04	3099.16	1210.61	3362.81	1054.58	1942.36	1054.58	1054.58	1743.28	1377.41				193.698	774.791	193.698	538.049	263.644	344.352		651.04	1054.58	651.04
		A13	909.3	3922.38	1377.41	3637.21	1210.61	2152.2	1377.41	1054.58	1942.36	1554.96				193.698	909.303	193.698	538.049	263.644	344.352		651.04	1054.58	651.04
		A14	909.3	4218.31	1554.96	3637.21	1210.61	2152.2	1377.41	1054.58	1942.36	1554.96				263.644	909.303	193.698	538.049	263.644	344.352		651.04	1054.58	774.791
		A15	909.3	4218.31	1743.28	3922.38	1210.61	2152.2	1554.96	1210.61	2152.2	1554.96				263.644	1054.58	263.644	651.04	263.644	344.352		651.04	1210.61	774.791
		A16	1210.61	4524.99	1743.28	3922.38	1210.61	2152.2	1554.96	1210.61	2152.2	1942.36				263.644	1054.58	263.644	651.04	263.644	344.352		774.791	1210.61	774.791
		A17	1210.61	4842.44	1743.28	3922.38	1377.41	3099.16	1554.96	1210.61	2152.2	1942.36				263.644	1210.61	263.644	651.04	263.644	344.352		774.791	1210.61	774.791
		A18	1210.61	5170.65	1743.28	4218.31	1377.41	3099.16	1554.96	1210.61	2372.8	2152.2				263.644	1210.61	344.352	651.04	344.352	344.352		774.791	1210.61	774.791
		A19	1210.61	5509.62	1942.36	4218.31	1377.41	3099.16	1554.96	1377.41	2604.16	2604.16				344.352	1377.41	344.352	651.04	344.352	344.352		774.791	1210.61	909.303
		A20	1210.61	5509.62	1942.36	4218.31	1377.41	3637.21	1743.28	1377.41	2846.28	2846.28				344.352	1377.41	344.352	651.04	344.352	344.352		774.791	1377.41	909.303
		A21	1210.61	5509.62	1942.36	4524.99	1554.96	3637.21	1743.28	1554.96	2846.28	2846.28				344.352	1377.41	344.352	774.791	344.352	435.82		774.791	1377.41	909.303
		A22	1210.61	6219.85	1942.36	4524.99	1743.28	3922.38	1743.28	1554.96	2846.28	3099.16				344.352	1377.41	344.352	774.791	344.352	435.82		774.791	1554.96	1054.58
		A23	1210.61	6219.85	2152.2	4842.44	1942.36	4218.31	1942.36	1743.28	3362.81	3362.81				344.352	1554.96	344.352	774.791	344.352	435.82		909.303	1554.96	1054.58
		A24	1377.41	6219.85	2152.2	5170.65	1942.36	4218.31	2152.2	1942.36	3362.81	3922.38				344.352	1743.28	344.352	774.791	344.352	435.82		909.303	1554.96	1054.58
		A25	1377.41	6219.85	2152.2	5170.65	1942.36	4218.31	2152.2	1942.36	3637.21	4218.31				344.352	1942.36	344.352	774.791	344.352	435.82		1054.58	1554.96	1054.58
		A26	1554.96	6219.85	2372.8	5170.65	1942.36	4524.99	2152.2	2152.2	3922.38	4218.31				344.352	2152.2	344.352	774.791	344.352	435.82		1054.58	1554.96	1054.58
		A27	1554.96	6219.85	2372.8	5509.62	2152.2	4524.99	2152.2	2152.2	3922.38	4218.31				344.352	2152.2	344.352	774.791	344.352	435.82		1054.58	1743.28	1054.58
		A28	1554.96	6973.12	2372.8	5509.62	2152.2	4524.99	2152.2	2152.2	3922.38	5859.36				344.352	2152.2	435.82	774.791	344.352	435.82		1210.61	1743.28	1054.58
		A29	1554.96	6973.12	2604.16	5859.36	2152.2	5509.62	2372.8	2152.2	4218.31	7365.89				344.352	2372.8	435.82	909.303	435.82	435.82		1210.61	1743.28	1054.58
		A30	1743.28	6973.12	2604.16	5859.36	2152.2	5509.62	2604.16	2152.2	5509.62	10895.5				344.352	2604.16	435.82	909.303	435.82	538.049		1210.61	1743.28	1054.58
		A31	1743.28	7365.89	2604.16	6219.85	2372.8	5509.62	2846.28	2372.8	5859.36	11885.5				435.82	2604.16	435.82	909.303	435.82	538.049		1210.61	1743.28	1210.61
		A32	1743.28	7365.89	3099.16	6219.85	2372.8	5859.36	2846.28	2372.8	5859.36	11885.5				435.82	2846.28	435.82	909.303	435.82	538.049		1210.61	1942.36	1210.61
		A33	1942.36	8183.73	3362.81	6591.1	2372.8	5859.36	2846.28	2372.8	6219.85	14548.9				435.82	2846.28	435.82	1054.58	435.82	538.049		1377.41	1942.36	1210.61
		A34	1942.36	9044.61	3362.81	6591.1	2372.8	5859.36	3099.16	2372.8	6591.1	15689.5				435.82	2846.28	435.82	1054.58	435.82	538.049		1377.41	1942.36	1210.61
		A35	2152.2	10416.6	3362.81	6591.1	2372.8	6219.85	3099.16	2604.16	6973.12	16873.2				435.82	2846.28	435.82	1210.61	435.82	538.049		1377.41	1942.36	1210.61
		A36	2152.2	10416.6	3922.38	6591.1	2372.8	7365.89	3099.16	2604.16	7365.89	18100				435.82	3099.16	435.82	1210.61	435.82	651.04		1377.41	1942.36	1377.41
		A37	2372.8	10895.5	4218.31	6973.12	2604.16	8183.73	3099.16	2846.28	10416.6	18100				435.82	3099.16	435.82	1554.96	435.82	651.04		1377.41	2152.2	1377.41
		A38	2372.8	11385.1	4218.31	6973.12	2846.28	8183.73	3099.16	2846.28	11385.1	20020.8				435.82	3099.16	435.82	1554.96	435.82	651.04		1377.41	2152.2	1377.41
		A39	2372.8	13994.7	4524.99	7365.89	2846.28	8183.73	3362.81	3362.81	15113.8	20020.8				435.82	3362.81	435.82	1942.36	435.82	651.04		1377.41	2152.2	1554.96
		A40	2372.8	16873.2	5170.65	7769.43	2846.28	8608.79	3637.21	3637.21	15689.5	20020.8				435.82	3637.21	538.049	1942.36	435.82	651.04		1554.96	2152.2	1554.96
		A41	2604.16	16873.2	5509.62	7769.43	3099.16	8608.79	3922.38	3637.21	15689.5	20020.8				435.82	4524.99	538.049	1942.36	435.82	774.791		1554.96	2152.2	1554.96
		A42	2846.28	20020.8	5859.36	8608.79	3099.16	8608.79	3922.38	3637.21	22038.5	20682.6				435.82	4842.44	538.049	2152.2	435.82	774.791		1554.96	2152.2	1554.96
		A43	2846.28	20682.6	5859.36	9044.61	3362.81	9044.61	4842.44	3922.38	23437.4	22038.5				538.049	5509.62	538.049	2372.8	435.82	909.303		1554.96	2152.2	1554.96
		A44	2846.28	20682.6	6219.85	9044.61	3637.21	9491.19	4842.44	3922.38	24153	22732.6				538.049	5509.62	538.049	2846.28	538.049	909.303		1554.96	2152.2	1743.28
		A45	3099.16	23437.4	6219.85	9491.19	3637.21	9491.19	4842.44	4218.31	27892.5	24879.4				538.049	5509.62	651.04	3362.81	538.049	909.303		1554.96	2372.8	1743.28
		A46	3099.16	24879.4	6591.1	10416.6	3922.38	9491.19	4842.44	4524.99	27892.5	26364.4				538.049	5859.36	651.04	3362.81	538.049	1054.58		1554.96	2604.16	1743.28
		A47	3362.81	27123.1	8183.73	11385.1	3922.38	10416.6	5170.65	4524.99	31077.7	26364.4				538.049	6591.1	651.04	3637.21	538.049	1054.58		1743.28	2604.16	1743.28
		A48	3362.81	27123.1	8183.73	11385.1	3922.38	10416.6	5509.62	4842.44	35301.4	26364.4				538.049	6591.1	651.04	3922.38	538.049	1054.58		1743.28	2846.28	1942.36
		A49	3362.81	27123.1	9044.61	13994.7	3922.38	10895.5	5509.62	4842.44	35301.4	26364.4				538.049	6591.1	651.04	3922.38	538.049	1054.58		1743.28	2846.28	1942.36
		A50	3362.81	27892.5	10416.6	14548.9	3922.38	10895.5	5509.62	4842.44	40724.9	27892.5				538.049	9044.61	651.04	4218.31	538.049	1054.58		1743.28	2846.28	1942.36
		A51	3637.21	31077.7	11385.1	14548.9	3922.38	11385.1	5509.62	4842.44	42618.9	28672.6				538.049	9044.61	651.04	4524.99	538.049	1210.61		1743.28	3099.16	1942.36
		A52	3922.38	31077.7	12918.6	14548.9	3922.38	15113.8	6973.12	4842.44	44555.9	31900.9				651.04	9044.61	651.04	4524.99	538.049	1210.61		1743.28	3362.81	2152.2
		A53	3922.38	36178.4	16276	16276	3922.38	15113.8	6973.12	4842.44	45540.5	31900.9				651.04	11885.5	651.04	4524.99	538.049	1377.41		1743.28	3362.81	2152.2
		A54	3922.38	37066.2	16873.2	19369.8	4218.31	15689.5	7769.43	5170.65	49586.6	31900.9				651.04	11885.5	651.04	4842.44	538.049	1554.96		1942.36	3637.21	2372.8
		A55	3922.38	37964.8	17481.2	20020.8	4218.31	16873.2	8608.79	5170.65	52734.2	36178.4				651.04	16276	651.04	4842.44	538.049	1743.28		1942.36	3637.21	2372.8
		A56	4218.31	41666.5	17481.2	24153	4524.99	19369.8	8608.79	5170.65	59319.9	36178.4				651.04	16276	651.04	4842.44	651.04	1743.28		1942.36	3922.38	2604.16
		A57	4218.31	43582	17481.2	28672.7	4842.44	20020.8	9044.61	5509.62	61601.3	42618.9				774.791	19369.8	651.04	5859.36	651.04	1743.28		1942.36	3922.38	2846.28
		A58	4524.99	46535.9	18100	31077.7	4842.44	20020.8	9491.19	5859.36	66293	51674.3				774.791	25616.5	774.791	6219.85	651.04	1942.36		1942.36	4218.31	3362.81
		A59	4842.44	50625.1	21355.2	34435.2	4842.44	22732.6	9491.19	6219.85	68703.5	55978.6				774.791	27892.5	774.791	6591.1	651.04	1942.36		2152.2	4218.31	3362.81
		A60	4842.44	53804.9	22038.5	34435.2	4842.44	23437.4	9948.53	6591.1	74918	61601.3				774.791	31900.9	774.791	7769.43	651.04	1942.36		2152.2	4842.44	3637.21
		A61	4842.44	54886.4	24879.4	34435.2	5170.65	24879.4	10895.5	6591.1	82730.5	61601.3				774.791	59319.9	774.791	9044.61	651.04	1942.36		2152.2	4842.44	3922.38
		A62	4842.44	85420.7	27123.1	34435.2	5509.62	26364.4	10895.5	6973.12	82730.5	65104				774.791	111570	774.791	9491.19	651.04	1942.36		2152.2	5859.36	4218.31
		A63	4842.44	96612.1	28672.6	36178.4	5859.36	27123.1	11385.1	7365.89	86782	68703.5				774.791	119452	909.303	14548.9	651.04	2152.2		2152.2	5859.36	4842.44
		A64	5170.65	100986	29463.6	42618.9	5859.36	31900.9	11385.1	7769.43	103956	82730.5				774.791	322964	909.303	15113.8	651.04	2152.2		2372.8	5859.36	5509.62
		A65	5170.65	106970	30265.3	73653.6	5859.36	35301.4	11885.5	7769.43	116267	85420.7				909.303		909.303	18729.5	651.04	2152.2		2372.8	6591.1	6591.1
		A66	5170.65	119452	37066.2	77479.1	5859.36	37066.2	11885.5	8183.73		90930.3				909.303		909.303	22732.6	651.04	2372.8		2604.16	6973.12	6973.12
		A67	5170.65	142954	42618.9	92334.6	6219.85	38874.1	11885.5	8183.73		93749.7				909.303		909.303	25616.5	651.04	2372.8		2604.16	7769.43	7365.89
		A68	5170.65	148265	44555.9	102466	6219.85	41666.5	13451.2	8183.73		95175.5				909.303		1054.58	31900.9	651.04	2604.16		2604.16	7769.43	7769.43
		A69	5509.62	150057	46535.9	134319	6591.1	42618.9	13451.2	8608.79		95175.5				909.303		1054.58	47542	651.04	2604.16		2846.28	8183.73	7769.43
		A70	5509.62	170476	46535.9	166666	6591.1	42618.9	15113.8	8608.79		100986				909.303		1054.58	55978.6	651.04	2846.28		2846.28	8183.73	8183.73
		A71	5509.62	174328	46535.9	184147	6973.12	44555.9	15113.8	9044.61		100986				909.303		1054.58	100986	651.04	3099.16		3099.16	9948.53	9491.19
		A72	5859.36	221725	46535.9	230549	6973.12	47542	24153	9491.19		114691				909.303		1054.58	174328	651.04	3099.16		3922.38	11385.1	9491.19
		A73	5859.36	226115	48558.9		6973.12	47542	24879.4	10895.5		130940				1054.58		1054.58	401003	651.04	3362.81		4524.99	12396.7	9948.53
		A74	5859.36	262789	51674.3		6973.12	54886.4	25616.5	11885.5		132624				1054.58		1210.61		774.791	3362.81		5170.65	14548.9	10416.6
		A75	6219.85		53804.9		7365.89	58195.4	26364.4	12396.7		153672				1054.58		1210.61		774.791	3922.38		5170.65	15113.8	13451.2
		A76	6219.85		58195.4		7769.43	58195.4	27892.5	12918.6		164778				1054.58		1210.61		774.791	4524.99		5509.62	15689.5	13451.2
		A77	6219.85		61601.3		7769.43	63925.6	27892.5	14548.9		164778				1054.58		1210.61		774.791	4842.44		5859.36	17481.2	13994.7
		A78	6591.1		65104		7769.43	86782	34435.2	15113.8		186144				1054.58		1210.61		774.791	5170.65		6219.85	24879.4	14548.9
		A79	6591.1		78775.8		8183.73	99517.6	36178.4	15113.8		389338				1210.61		1210.61		774.791	5170.65		6591.1	27123.1	16276
		A80	6973.12		89536.8		8183.73	100986	36178.4	15113.8						1210.61		1210.61		774.791	5170.65		6973.12	31900.9	22732.6
		A81	6973.12		92334.6		9044.61	103956	37066.2	15689.5						1210.61		1377.41		774.791	5170.65		7769.43	35301.4	27892.5
		A82	7365.89		96612.1		9491.19	106970	37964.8	15689.5						1210.61		1377.41		774.791	5509.62		8183.73	37066.2	29463.6
		A83	7365.89		111570		9948.53	110026	39794.1	16276						1377.41		1377.41		774.791	6219.85		14548.9	42618.9	37066.2
		A84	7769.43		124311		9948.53	121061	40724.9	18100						1377.41		1377.41		774.791	6219.85		16873.2	45540.5	55978.6
		A85	7769.43		130940		9948.53	124311	41666.5	18100						1377.41		1377.41		774.791	6219.85		42618.9	52734.2	88154
		A86	9948.53		155496		11385.1	127604	45540.5	18729.5						1377.41		1377.41		774.791	6591.1		43582	74918	440103
		A87	10416.6		157331		11385.1	129266	47542	22038.5						1377.41		1377.41		774.791	6591.1		58195.4	80083.3
		A88	10416.6		168565		12396.7	130940	58195.4	22732.6						1554.96		1377.41		774.791	6973.12		78775.8
		A89	10895.5		184147		12396.7	137741	62758.1	26364.4						1554.96		1377.41		774.791	8608.79		196286
		A90	11385.1		239545		13451.2	141206	65104	27123.1						1554.96		1377.41		774.791	8608.79		232782
		A91	11885.5		304773		13451.2	157331	68703.5	27123.1						1554.96		1377.41		774.791	9044.61
		A92	12396.7				15689.5	182162	81401.5	31900.9						1743.28		1377.41		774.791	11885.5
		A93	12918.6				16873.2	279700	84070.2	34435.2						1743.28		1554.96		774.791	13994.7
		A94	15113.8				17481.2	383570	88154	37964.8						1743.28		1554.96		909.303	16276
		A95	15689.5				17481.2	433969	88154	37964.8						1743.28		1554.96		909.303	18100
		A96	15689.5				17481.2	550962	92334.6	42618.9						1942.36		1554.96		909.303	20020.8
		A97	16873.2				18729.5		98059.5	48558.9						1942.36		1554.96		909.303	22732.6
		A98	17481.2				18729.5		99517.6	55978.6						1942.36		1554.96		909.303	26364.4
		A99	18100				20020.8		102466	72399.9						1942.36		1554.96		909.303	53804.9
		A100	20020.8				20682.6		111570	78775.8						2152.2		1554.96		909.303	113125
		A101	20682.6				21355.2		114691	80083.3						2152.2		1743.28		909.303	114691
		A102	24879.4				21355.2		122681	80083.3						2152.2		1743.28		909.303	182162
		A103	27892.5				22038.5		124311	93749.7						2152.2		1743.28		909.303
		A104	34435.2				22038.5		134319	95175.5						2152.2		1743.28		909.303
		A105	35301.4				23437.4		144714	108492						2152.2		1743.28		909.303
		A106	37964.8				27123.1		150057	108492						2152.2		1743.28		909.303
		A107	48558.9				27892.5		153672	111570						2152.2		1942.36		909.303
		A108	53804.9				28672.6		161033	121061						2372.8		1942.36		1054.58
		A109	62758.1				28672.6		166666	125952						2372.8		1942.36		1054.58
		A110	62758.1				31077.7		166666	142954						2372.8		1942.36		1054.58
		A111	86782				31900.9		168565	161033						2372.8		1942.36		1054.58
		A112	90930.3				33579.7		176270	174328						2372.8		2152.2		1054.58
		A113	93749.7				34435.2		180187	188150						2372.8		2152.2		1054.58
		A114	93749.7				36178.4		226115	190168						2604.16		2152.2		1054.58
		A115	122681				36178.4		246405	194236						2604.16		2152.2		1054.58
		A116	127604				36178.4		246405	223915						2604.16		2152.2		1054.58
		A117	151859				39794.1		267567	241821						2604.16		2372.8		1054.58
		A118	161033				42618.9		269972	246405						2604.16		2372.8		1054.58
		A119	184147				44555.9		277251	253362						2604.16		2372.8		1054.58
		A120	253362				45540.5		341683	299672						2604.16		2372.8		1054.58
		A121	336281				45540.5		406900	355376						2604.16		2372.8		1054.58
		A122					45540.5		477809							2846.28		2372.8		1054.58
		A123					51674.3									2846.28		2372.8		1054.58
		A124					55978.6									2846.28		2372.8		1054.58
		A125					62758.1									2846.28		2372.8		1054.58
		A126					66293									3099.16		2372.8		1054.58
		A127					74918									3099.16		2372.8		1210.61
		A128					82730.5									3099.16		2372.8		1210.61
		A129					84070.2									3099.16		2604.16		1210.61
		A130					84070.2									3099.16		2604.16		1210.61
		A131					85420.7									3362.81		2604.16		1210.61
		A132					88154									3362.81		2604.16		1210.61
		A133					93749.7									3637.21		2604.16		1210.61
		A134					95175.5									3637.21		2604.16		1210.61
		A135					102466									3922.38		2846.28		1210.61
		A136					105458									3922.38		2846.28		1210.61
		A137					108492									4218.31		2846.28		1210.61
		A138					114691									4218.31		2846.28		1210.61
		A139					121061									4524.99		3099.16		1210.61
		A140					125952									4524.99		3099.16		1210.61
		A141					127604									4524.99		3099.16		1210.61
		A142					139468									4524.99		3099.16		1210.61
		A143					178223									4524.99		3099.16		1210.61
		A144					180187									4524.99		3362.81		1210.61
		A145					206697									4842.44		3362.81		1377.41
		A146					215220									4842.44		3362.81		1377.41
		A147					253362									4842.44		3362.81		1377.41
		A148					255703									5170.65		3362.81		1377.41
		A149					274814									5170.65		3362.81		1377.41
		A150					363721									5170.65		3362.81		1377.41
		A151														5509.62		3637.21		1377.41
		A152														5859.36		3637.21		1377.41
		A153														5859.36		3637.21		1377.41
		A154														6219.85		3637.21		1377.41
		A155														6219.85		3637.21		1377.41
		A156														6219.85		3637.21		1377.41
		A157														6219.85		3637.21		1377.41
		A158														6591.1		3637.21		1377.41
		A159														6591.1		3637.21		1377.41
		A160														6973.12		3922.38		1377.41
		A161														6973.12		3922.38		1554.96
		A162														6973.12		3922.38		1554.96
		A163														6973.12		3922.38		1554.96
		A164														7365.89		3922.38		1554.96
		A165														7365.89		3922.38		1554.96
		A166														7365.89		3922.38		1554.96
		A167														7365.89		4218.31		1554.96
		A168														7365.89		4218.31		1554.96
		A169														7769.43		4218.31		1554.96
		A170														8183.73		4218.31		1554.96
		A171														8183.73		4524.99		1554.96
		A172														8183.73		4524.99		1554.96
		A173														8608.79		4524.99		1554.96
		A174														9491.19		4524.99		1743.28
		A175														9948.53		4524.99		1743.28
		A176														10416.6		4524.99		1743.28
		A177														10416.6		4524.99		1743.28
		A178														10416.6		4524.99		1743.28
		A179														10895.5		4524.99		1743.28
		A180														11385.1		4842.44		1743.28
		A181														11885.5		4842.44		1743.28
		A182														12396.7		4842.44		1743.28
		A183														15689.5		4842.44		1942.36
		A184														17481.2		5170.65		1942.36
		A185														18729.5		5170.65		1942.36
		A186														18729.5		5170.65		1942.36
		A187														20682.6		5170.65		1942.36
		A188														22732.6		5170.65		1942.36
		A189														31900.9		5170.65		1942.36
		A190														32734.9		5170.65		2152.2
		A191														33579.7		5509.62		2152.2
		A192														40724.9		5509.62		2152.2
		A193														65104		5509.62		2152.2
		A194														71157		5509.62		2152.2
		A195														76193.2		5509.62		2152.2
		A196														111570		5509.62		2152.2
		A197														113125		5859.36		2152.2
		A198														113125		5859.36		2152.2
		A199														117854		5859.36		2372.8
		A200														192197		5859.36		2372.8
		A201																5859.36		2372.8
		A202																6219.85		2604.16
		A203																6219.85		2604.16
		A204																6219.85		2604.16
		A205																6219.85		2604.16
		A206																6219.85		2846.28
		A207																6219.85		2846.28
		A208																6219.85		2846.28
		A209																6591.1		2846.28
		A210																6591.1		2846.28
		A211																6591.1		2846.28
		A212																6591.1		2846.28
		A213																6973.12		3099.16
		A214																6973.12		3099.16
		A215																6973.12		3362.81
		A216																6973.12		3362.81
		A217																7365.89		3362.81
		A218																7365.89		3362.81
		A219																7365.89		3362.81
		A220																7769.43		3362.81
		A221																7769.43		3637.21
		A222																7769.43		3637.21
		A223																7769.43		3637.21
		A224																8183.73		3922.38
		A225																8183.73		3922.38
		A226																8183.73		3922.38
		A227																9044.61		3922.38
		A228																9044.61		4218.31
		A229																9044.61		4218.31
		A230																9044.61		4218.31
		A231																9491.19		4524.99
		A232																9491.19		4842.44
		A233																9491.19		5170.65
		A234																9491.19		5170.65
		A235																9491.19		5170.65
		A236																9491.19		5170.65
		A237																9491.19		5170.65
		A238																9948.53		5170.65
		A239																9948.53		5509.62
		A240																10416.6		5509.62
		A241																10416.6		5509.62
		A242																10416.6		5509.62
		A243																10416.6		5509.62
		A244																10895.5		5509.62
		A245																10895.5		5859.36
		A246																10895.5		5859.36
		A247																11885.5		5859.36
		A248																12396.7		6591.1
		A249																12918.6		6591.1
		A250																12918.6		6973.12
		A251																13451.2		7365.89
		A252																13451.2		7365.89
		A253																13451.2		7769.43
		A254																13451.2		7769.43
		A255																14548.9		7769.43
		A256																14548.9		8183.73
		A257																14548.9		8183.73
		A258																15113.8		8183.73
		A259																15689.5		8608.79
		A260																16276		9948.53
		A261																16276		11385.1
		A262																16873.2		11385.1
		A263																16873.2		11385.1
		A264																17481.2		11385.1
		A265																18100		12396.7
		A266																18100		13451.2
		A267																18729.5		13994.7
		A268																22038.5		13994.7
		A269																22038.5		14548.9
		A270																22038.5		15113.8
		A271																22038.5		15113.8
		A272																24153		15689.5
		A273																24879.4		15689.5
		A274																25616.5		16873.2
		A275																27892.5		24879.4
		A276																31900.9		24879.4
		A277																34435.2		27123.1
		A278																36178.4		31077.7
		A279																37964.8		34435.2
		A280																38874.1		37066.2
		A281																41666.5		37964.8
		A282																50625.1		40724.9
		A283																52734.2		42618.9
		A284																52734.2		42618.9
		A285																55978.6		44555.9
		A286																58195.4		51674.3
		A287																62758.1		60455.2
		A288																68703.5		93749.7
		A289																71157		96612.1
		A290																71157		210937
		A291																72399.9
		A292																80083.3
		A293																86782
		A294																100986
		A295																125952
		A296																144714
		A297																568315
		A298											Average	Std Dev												Average	Std Dev
			36.36	14.86	34.06	9.72	26.66	16.66	27.04	31.4	33.84	26.58	25.718	9.0698		62.5	54.68	46.46	60.27	73.1	68.62		77.77	57.47	66.27	63.0156	9.64051
			24.79	13.51	13.18	31.94	17.33	18.75	14.75	16.52	15.38	8.86	17.501	6.54471		14	17.18	21.21	17.8	12.06	11.76		7.77	16.09	8.13	14	4.51325
			9.09	16.21	5.49	16.66	9.33	8.33	4.09	9.91	6.15	1.26	8.652	4.89105		10	4.68	8.41	4.1	4.13	7.84		5.55	6.89	6.97	6.50778	2.05116
			23.96	40.54	37.36	34.72	36	38.54	34.42	28.09	41.53	50.63	36.579	7.31697		11	18.75	22.55	13.69	10.34	8.82		6.66	19.54	17.44	14.31	5.48321
			4.95	14.86	8.79	6.94	10	14.58	17.21	13.22	3.07	11.39	10.501	4.60345		2.5	3.12	1.01	2.73	0.34	2.94		2.22	0	0	1.65111	1.3043
			0.82	0	1.09	0	0.66	2.08	2.45	0.82	0	1.26	0.918	0.847071		0	1.56	0.33	1.36	0	0		0	0	1.16	0.49	0.668655
			0	0	0	0	0	1.04	0	0	0	0	0.104	0.328877		0	0	0	0	0	0		0	0	0	0	0

## Sheet: S1_Data_for_S4_Data
	Supplemental Data Supplemental Figure 4
					Supplemental figure 4A	Ola ef1a1						Ola CUG_BP_O6
						Developmental Stages	Ct- Value_1	Ct- Value_2	Standard- Deviation	Average Ct-value		Ct- Value_1	Ct- Value_2		Average Ct-value		Relative Expression
						Stage 6	21.24	21.48		21.36		21.91	21.93		21.92		0.678302
						Stage 10	19.91	19.88		19.895		20.43	20.22		20.325		0.742262
						Stage 11	21.6	21.59		21.595		22.83	22.8		22.815		0.429283
						Stage 12	17.84	17.74		17.79		20.92	20.88		20.9		0.115824
						Stage 13	15.85	15.83		15.84		19.74	19.17		19.455		0.0816162
						Stage 16	13.28	13.49		13.385		18.73	19.07		18.9		0.0218685
						Stage 18	15	15.02		15.01		19.07	18.98		19.025		0.0618535
						Stage 20	14.18	14.27		14.225		18.76	19.11		18.935		0.0382075
						Stage 21	16.21	16.2		16.205		18.77	18.93		18.85		0.159873
						Stage 22	16.97	16.98		16.975		19.65	20.06		19.855		0.135842
						Stage 25	16.26	16.21		16.235		19.39	19.74		19.565		0.0994421
						Stage 33	16.17	15.93		16.05		18.71	18.68		18.695		0.159873
						Stage 36	15.6	15.53		15.565		19.6	19.12		19.36		0.0720429
						Stage 39	15.31	15.29		15.3		19.81	20.24		20.025		0.0378123
						Hatch	15.05	15.31		15.18		20.34	20.31		20.325		0.0282619
					Supplemental Figure 4C	Ola ef1a1						Ola CUG_BP_23
						Developmental Stages	Ct- Value_1	Ct- Value_2		Average Ct-value		Ct- Value_1	Ct- Value_2		Average Ct-value		Relative Expression
						Stage 6	21.24	21.48		21.36		29.35	29.33		29.34		0.00396078
						Stage 10	19.91	19.88		19.895		27.92	27.94		27.93		0.00381262
						Stage 11	21.6	21.59		21.595		30.51	30.15		30.33		0.00234695
						Stage 12	17.84	17.74		17.79		30.58	30.33		30.455		0.000153977
						Stage 13	15.85	15.83		15.84		29.45	29.46		29.455		7.97034e-05
						Stage 16	13.28	13.49		13.385		27.58	27.61		27.595		5.27672e-05
						Stage 18	15	15.02		15.01		27.33	27.43		27.38		0.000188912
						Stage 20	14.18	14.27		14.225		26.38	26.67		26.525		0.000198304
						Stage 21	16.21	16.2		16.205		26.65	26.04		26.345		0.000886249
						Stage 22	16.97	16.98		16.975		27.17	27.15		27.16		0.000859032
						Stage 25	16.26	16.21		16.235		24.97	25.06		25.015		0.00227487
						Stage 33	16.17	15.93		16.05		21.22	21.75		21.485		0.0231154
						Stage 36	15.6	15.53		15.565		20.49	20.45		20.47		0.033377
						Stage 39	15.31	15.29		15.3		21.25	20.93		21.09		0.0180733
						Hatch	15.05	15.31		15.18		21.32	21.33		21.325		0.0141309
						Supplemental Figure 4B	Ola ef1a1						Ola CUG_BP_O6
							Tissues	Ct- Value_1	Ct- Value_2		Average Ct-value		Ct- Value_1	Ct- Value_2		Average Ct-value		Relative Expression
							Brain F	16.87	16.87		16.87		19.85	19.79		19.82		0.129408
							Brain M	16.94	16.9		16.92		19.56	19.35		19.455		0.17254
							Eye F	16.92	16.94		16.93		20.84	20.77		20.805		0.0681567
							Eye M	15.54	15.54		15.54		19.27	19.41		19.34		0.0717936
							Gills F	16.29	16.13		16.21		21.53	21.45		21.49		0.0257372
							Gills M	15.58	15.55		15.565		19.6	19.51		19.555		0.0629347
							Kidney F	17.23	17.23		17.23		21.43	21.46		21.445		0.0538466
							Kidney M	15.33	15.51		15.42		19.09	19.45		19.27		0.0693481
							Liver F	16.57	16.66		16.615		21.86	21.69		21.775		0.0279695
							Liver M	13.82	13.96		13.89		20.6	19.69		20.145		0.0130935
							Muscle F	17.25	17.21		17.23		20.87	20.85		20.86		0.0807721
							Muscle M	16.15	16.14		16.145		20.3	20.23		20.265		0.0575117
							Ovary	16.75	16.79		16.77		18.47	18.53		18.5		0.301452
							Testis	15.26	15.41		15.335		17.44	17.5		17.47		0.227667
							Skin F	18.29	18.21		18.25		22.5	22.12		22.31		0.059954
							Skin M	16.3	16.27		16.285		20.87	20.99		20.93		0.0399683
						Supplemental Figure 4D	Ola ef1a1						Ola CUG_BP_23
							Tissues	Ct- Value_1	Ct- Value_2	Standard- Deviation	Average Ct-value		Ct- Value_1	Ct- Value_2		Average Ct-value		Relative Expression
							Brain F	16.87	16.87		16.87		19.36	19.18		19.27		0.189465
							Brain M	17.39	17.32		17.355		19.32	19.35		19.335		0.25349
							Eye F	16.92	16.94		16.93		22.79	22.79		22.79		0.0172173
							Eye M	16.03	16.08		16.055		22.03	21.99		22.01		0.01612
							Gills F	16.29	16.13		16.21		26.03	26.02		26.025		0.00111017
							Gills M	15.79	15.74		15.765		26.52	26.54		26.53		0.000574661
							Kidney F	17.23	17.23		17.23		27.39	27.25		27.32		0.000917503
							Kidney M	15.89	15.82		15.855		27.07	27.11		27.09		0.000414885
							Liver F	16.57	16.66		16.615		29.86	29.51		29.685		0.000116289
							Liver M	14.59	14.68		14.635		27.8	27.82		27.81		0.000108126
							Muscle F	17.25	17.21		17.23		23.25	23.21		23.23		0.015625
							Muscle M	16.14	16.35		16.245		21.52	20.89		21.205		0.0321286
							Ovary	16.75	16.79		16.77		25.58	25.52		25.55		0.00227487
							Testis	15.26	16.07		15.665		23.2	23.2		23.2		0.00539186
							Skin F	18.29	18.21		18.25		25.38	25.11		25.245		0.00783962
							Skin M	16.69	16.61		16.65		24.42	24.48		24.45		0.0044871
											Ef1alpha	Bicoid SF		Average	Standard deviation	SEM						Supplemental Figure 4E		Ef1alpha	Bicoid SF		Average	Standard Deviation	SEM
									Supplemental Figure 4F	Ovary	13.7	22.1	0.00296038										Testis	14.4	22.3	0.00418662
										Ovary	14	22.4	0.00296038	0.0028943	0.000114459	8.09344e-05							Testis	14.2	22.3	0.00364466	0.00359722	0.000614491	0.00043451			Bicoid
										Ovary	14	22.5	0.00276214					Ovary	0.0028943	5.72293e-05			Testis	14.1	22.5	0.00296038					Testis	0.00359722	0.000307245
										Heart	15.6	25.1	0.00138107					Heart	0.00129065	4.47036e-05			Heart	15	24	0.00195312					Heart	0.00155378	0.000208318
										Heart	15.8	25.5	0.00120229	0.00129065	8.94071e-05	6.32204e-05		Liver	0.000301054	1.04275e-05			Heart	15	24.3	0.00158643	0.00155378	0.000416635	0.000294606		Liver	0.000278418	2.90328e-05
										Heart	16	25.6	0.00128858					Brain	0.00210674	0.000145678			Heart	14.7	24.5	0.00112178					Brain	0.00383335	0.000572
										Liver	12.6	24.2	0.000322145					Gills	0.00117545	2.32423e-05			Liver	12.8	24.4	0.000322145					Gills	0.000978127	3.3879e-05
										Liver	12.7	24.5	0.000280444	0.000301054	2.08549e-05	1.47467e-05		Kidney	0.00100149	3.91122e-05			Liver	12.8	24.5	0.000300572	0.000278418	5.80657e-05	4.10586e-05		Kidney	0.000560888	1.6263e-19
										Liver	13	24.7	0.000300572					Muscle	0.00103123	7.84125e-05			Liver	12.4	24.6	0.000212537					Muscle	0.00158061	0.000187726
										Brain	14.2	23.1	0.00209331					Spleen	0.00105877	0.000100846			Brain	15.1	22.7	0.00515433					Spleen	0.00241588	0.000139677
										Brain	14.2	23.3	0.00182233	0.00210674	0.000291357	0.00020602		Eye	0.00145887	0.000372841			Brain	14.7	23	0.00317286	0.00383335	0.001144	0.00080893		Eye	0.0025861	0.000370304
										Brain	14.8	23.5	0.00240458					Skin	0.0014975	0			Brain	14.7	23	0.00317286					Skin	0.000118529	0
										Gills	15.7	25.4	0.00120229										Gills	13.8	23.8	0.000976562
										Gills	15.9	25.6	0.00120229	0.00117545	4.64846e-05	3.28696e-05							Gills	13.7	23.8	0.000911165	0.000978127	6.77579e-05	4.79121e-05
										Gills	16	25.8	0.00112178										Gills	13.9	23.8	0.00104665
										Kidney	13.5	23.4	0.00104665										Kidney	12.8	23.6	0.000560888
										Kidney	13.5	23.6	0.000911165	0.00100149	7.82245e-05	5.5313e-05							Kidney	12.9	23.7	0.000560888	0.000560888	3.25261e-19	2.29994e-19
										Kidney	13.8	23.7	0.00104665										Kidney	13	23.8	0.000560888
										Muscle	14	23.8	0.00112178										Muscle	15.6	24.6	0.00195312
										Muscle	14	23.8	0.00112178	0.00103123	0.000156825	0.000110892							Muscle	15.4	24.7	0.00158643	0.00158061	0.000375452	0.000265484
										Muscle	14.1	24.3	0.000850147										Muscle	15.4	25.1	0.00120229
										Spleen	16.4	26	0.00128858										Spleen	14.6	23.2	0.00257716
										Spleen	16.6	26.7	0.000911165	0.00105877	0.000201691	0.000142617							Spleen	14.4	23.3	0.00209331	0.00241588	0.000279355	0.000197534
										Spleen	16.7	26.7	0.000976562										Spleen	14.8	23.4	0.00257716
										Eye	14.8	23.8	0.00195312										Eye	14.7	22.9	0.00340059
										Eye	14.8	23.9	0.00182233	0.00145887	0.000745682	0.000527277							Eye	14.4	23.1	0.00240458	0.0025861	0.000740607	0.000523688
										Eye	14.9	25.6	0.000601145										Eye	14.4	23.4	0.00195313
										Skin	18.1	26.9	0.00224355										Skin	19.3	32.1	0.000140222
										Skin	18.5	28.2	0.00120229	0.0014975	0.00065077	0.000460164							Skin	19.5	32.3	0.000140222	0.000118529	3.75733e-05	2.65683e-05
										Skin	18.4	28.3	0.00104665										Skin	19.1	32.8	7.51431e-05

## Sheet: S1_Data_for_S7_Data
Supplemental Data for Supplemental Figure 7C
	location	animal	user	sn	an	datatype	start	end	startreason	endreason	entct	inact	inadur	inadist	smlct	smldur	smldist	larct	lardur	lardist	emptyct	emptydur	emptydur%	stdate	sttime	tot dist
wildtype	c001	A01	ZEB468-PC\ZEB468	1	0	trackerr	299.9	599.9	Light Change(02)	Light Change(02)	0	69	277.1	36	91	20.2	14.5	23	2.6	3.2	0	0	0	2014-07-07	1904-01-01 11:20:48	53.7
wildtype	c002	A02	ZEB468-PC\ZEB468	1	0	trackerr	299.9	599.9	Light Change(02)	Light Change(02)	0	86	281.9	37.9	113	13.6	9.4	30	4.5	6.3	0	0	0	2014-07-07	1904-01-01 11:20:48	53.6
wildtype	c001	A01	ZEB468-PC\ZEB468	1	0	trackerr	299.9	599.9	Light Change(02)	Light Change(02)	0	43	292.3	40.8	52	6.8	4.7	8	0.8	1.4	2	0.1	0.0333333	2014-07-07	1904-01-01 11:45:24	46.9
wildtype	c002	A02	ZEB468-PC\ZEB468	1	0	trackerr	299.9	599.9	Light Change(02)	Light Change(02)	0	220	218.2	37.6	386	37.7	30.4	183	43.1	69.3	3	1	0.333333	2014-07-07	1904-01-01 11:45:24	137.3				mean				SEM
wildtype	c005	B01	ZEB468-PC\ZEB468	1	0	trackerr	299.9	599.9	Light Change(02)	Light Change(02)	0	40	288.6	33	45	6.2	4.5	7	0.8	0.8	1	4.4	1.46667	2014-07-07	1904-01-01 11:20:48	38.3					wild type	Crispr			wild type	Crispr
wildtype	c006	B02	ZEB468-PC\ZEB468	1	0	trackerr	299.9	599.9	Light Change(02)	Light Change(02)	0	189	193.6	27.6	355	39.5	32.8	200	66.8	118.2	4	0.1	0.0333333	2014-07-07	1904-01-01 11:20:48	178.6				dark	89.5	35.9		dark	14.5	4.8
wildtype	c005	B01	ZEB468-PC\ZEB468	1	0	trackerr	299.9	599.9	Light Change(02)	Light Change(02)	0	193	238.3	35.7	327	34	27.1	137	27.2	40.1	1	0.4	0.133333	2014-07-07	1904-01-01 11:45:24	102.9				10% light	77.7	46.4		10% light	11.9	8
wildtype	c006	B02	ZEB468-PC\ZEB468	1	0	trackerr	299.9	599.9	Light Change(02)	Light Change(02)	0	158	244.6	39.4	255	36.8	27.4	99	18.1	25.7	3	0.4	0.133333	2014-07-07	1904-01-01 11:45:24	92.5
wildtype	c009	C01	ZEB468-PC\ZEB468	1	0	trackerr	299.9	599.9	Light Change(02)	Light Change(02)	0	148	238.6	33.3	265	28.5	23.8	141	31.6	49.2	1	1.4	0.466667	2014-07-07	1904-01-01 11:20:48	106.3
wildtype	c010	C02	ZEB468-PC\ZEB468	1	0	trackerr	299.9	599.9	Light Change(02)	Light Change(02)	0	121	272.8	38	153	20.8	14.7	35	5.8	7.5	3	0.6	0.2	2014-07-07	1904-01-01 11:20:48	60.2
wildtype	c009	C01	ZEB468-PC\ZEB468	1	0	trackerr	299.9	599.9	Light Change(02)	Light Change(02)	0	93	275.4	32.3	45	4.1	2.6	1	0.1	0.1	73	20.4	6.8	2014-07-07	1904-01-01 11:45:24	35
wildtype	c010	C02	ZEB468-PC\ZEB468	1	0	trackerr	299.9	599.9	Light Change(02)	Light Change(02)	0	184	208.3	31.3	344	29.5	25.7	182	61.6	111.5	2	0.6	0.2	2014-07-07	1904-01-01 11:45:24	168.5
												128.667	252.475	35.2417	202.583	23.1417	18.1333	87.1667	21.9167	36.1083	7.75	2.45	0.816667	41827	1462.48	89.4833
SD												62.0327	33.5069	3.82087	132.894	13.0557	10.9962	77.8435	24.268	43.0203	20.5874	5.78014	1.92671	0	0.00892148	50.2456
n												12	12	12	12	12	12	12	12	12	12	12	12	12	12	12
SEM												17.9073	9.67262	1.10299	38.3632	3.76886	3.17434	22.4715	7.00556	12.4189	5.94307	1.66858	0.556194	0	0.00257541	14.5047
Crispr	c003	A03	ZEB468-PC\ZEB468	1	0	trackerr	299.9	599.9	Light Change(02)	Light Change(02)	0	8	296.3	50	9	0.7	0.5	1	0.1	0.2	1	2.9	0.966667	2014-07-07	1904-01-01 11:20:48	50.7
Crispr	c004	A04	ZEB468-PC\ZEB468	1	0	trackerr	299.9	599.9	Light Change(02)	Light Change(02)	0	11	297.4	39.7	4	0.2	0.1	0	0	0	7	2.4	0.8	2014-07-07	1904-01-01 11:20:48	39.8
Crispr	c003	A03	ZEB468-PC\ZEB468	1	0	trackerr	299.9	599.9	Light Change(02)	Light Change(02)	0	36	296.1	38.6	36	3.5	2	1	0.3	0.8	1	0.1	0.0333333	2014-07-07	1904-01-01 11:45:24	41.4
Crispr	c004	A04	ZEB468-PC\ZEB468	1	0	trackerr	299.9	599.9	Light Change(02)	Light Change(02)	0	48	281.7	44.5	81	10.2	7.5	34	7.4	10.6	1	0.6	0.2	2014-07-07	1904-01-01 11:45:24	62.6
Crispr	c007	B03	ZEB468-PC\ZEB468	1	0	trackerr	299.9	599.9	Light Change(02)	Light Change(02)	0	37	290.2	38.5	50	6.5	5	15	2.8	3.9	1	0.5	0.166667	2014-07-07	1904-01-01 11:20:48	47.4
Crispr	c008	B04	ZEB468-PC\ZEB468	1	0	trackerr	299.9	599.9	Light Change(02)	Light Change(02)	0	33	289	27.3	42	9.7	7.1	10	1.3	1.4	1	0.1	0.0333333	2014-07-07	1904-01-01 11:20:48	35.8
Crispr	c007	B03	ZEB468-PC\ZEB468	1	0	trackerr	299.9	599.9	Light Change(02)	Light Change(02)	0	9	296.4	30.5	2	0.2	0.1	0	0	0	7	3.3	1.1	2014-07-07	1904-01-01 11:45:24	30.6
Crispr	c008	B04	ZEB468-PC\ZEB468	1	0	trackerr	299.9	599.9	Light Change(02)	Light Change(02)	0	69	269.5	27.1	11	1.6	1.3	6	1.5	2.7	64	27.3	9.1	2014-07-07	1904-01-01 11:45:24	31.1
Crispr	c011	C03	ZEB468-PC\ZEB468	1	0	trackerr	299.9	599.9	Light Change(02)	Light Change(02)	0	11	0.5	0.1	0	0	0	0	0	0	12	299.6	99.8667	2014-07-07	1904-01-01 11:20:48	0.1
Crispr	c012	C04	ZEB468-PC\ZEB468	1	0	trackerr	299.9	599.9	Light Change(02)	Light Change(02)	0	0	0	0	36	292.2	42.1	21	4.3	5.5	15	3.5	1.16667	2014-07-07	1904-01-01 11:20:48	47.6
Crispr	c011	C03	ZEB468-PC\ZEB468	1	0	trackerr	299.9	599.9	Light Change(02)	Light Change(02)	0	0	0	0	102	236.2	19.3	0	0	0	102	63.8	21.2667	2014-07-07	1904-01-01 11:45:24	19.3
Crispr	c012	C04	ZEB468-PC\ZEB468	1	0	trackerr	299.9	599.9	Light Change(02)	Light Change(02)	0	81	266.6	24	9	0.8	0.4	0	0	0	79	32.6	10.8667	2014-07-07	1904-01-01 11:45:24	24.4
mean												28.5833	215.308	26.6917	31.8333	46.8167	7.11667	7.33333	1.475	2.09167	24.25	36.3917	12.1306	41827	1462.48	35.9
SD												26.9054	130.131	17.7487	32.9789	102.304	12.3396	10.9323	2.31639	3.23685	35.8738	85.1653	28.3884	0	0.00892148	16.479
n												12	12	12	12	12	12	12	12	12	12	12	12	12	12	12
SEM												7.76693	37.5655	5.1236	9.52018	29.5325	3.56213	3.15588	0.668685	0.934398	10.3559	24.5851	8.19503	0	0.00257541	4.75707	0.00370236

## Sheet: S1_Data_fo_ S11_Data
Supplemental Data for Supplemental Figure 11 (A, B and C)
Embryonic viability (before MBT)
NS= Not Spawning
Test= https://ccb-compute2.cs.uni-saarland.de/wtest/
			Wild Type Male x Wild Type Female												Mutant (BSF +/-) Male x Mutant (BSF +/-) Female
		Couples	#1	#2	#3	#4	#5	#6	#7						#1	#2	#3	#4	#5	#6	#7	#8	#9	#10
										Total	Average Viability	Average egg number per female spawning													Total	Average Viability	Average egg number per female spawning
	Day 1	Total number of eggs	NS	9	19	NS	11	24	18	81		16.2		Total number of eggs	25	NS	8	NS	20	NS	26	23	10	17	129		18.4286
		Viable eggs	0	9	18	0	11	21	18	77				Viable eggs	17	0	5	0	20	0	5	17	10	16	90
		Fertilization Rate	-	100	94.7368	-	100	87.5	100	95.0617	96.4474			Fertilization Rate	68	-	62.5	-	100	-	19.2308	73.913	100	94.1176	69.7674	73.9659
		Percentage Female not spawning	28.57%											Percentage Female not spawning	0.2
	Day 2	Total number of eggs	NS	12	NS	9	13	19	17	70		14		Total number of eggs	21	5	NS	8	15	11	7	16	15	10	108		12
		Viable eggs	0	12	0	9	11	17	17	66				Viable eggs	18	5	0	8	13	1	2	16	13	6	82
		Fertilization Rate	-	100	-	100	84.6154	89.4737	100	94.2857	94.8178			Fertilization Rate	85.7143	100	-	100	86.6667	9.09091	28.5714	100	86.6667	60	75.9259	72.9678
		Percentage Female not spawning	28.57%											Percentage Female not spawning						0.1
	Day 3	Total number of eggs	NS	NS	22	29	15	30	24	120		24		Total number of eggs	20	NS	NS	14	NS	20	15	10	14	25	118		16.8571
		Viable eggs	0	0	22	28	15	29	23	117				Viable eggs	5	0	0	14	0	20	2	10	3	0	54
		Fertilization Rate	-	-	100	96.5517	100	96.6667	95.8333	97.5	97.8103			Fertilization Rate	25	-	-	100	-	100	13.3333	100	21.4286	0	45.7627	51.3946
		Percentage Female not spawning	28.57%											Percentage Female not spawning	0.3
	Day 4	Total number of eggs	22	NS	33	47	18	23	37	180		30		Total number of eggs	22	32	NS	NS	23	25	31	18	20	22	193		24.125
		Viable eggs	21	-	33	42	18	22	37	173				Viable eggs	21	30	-	-	22	24	31	18	3	22	171
		Fertilization Rate	95.4545	-	100	89.3617	100	95.6522	100	96.1111	96.7447			Individual Viability	95.4545	93.75	-	-	95.6522	96	100	100	15	100	88.601	86.9821
		Percentage Female not spawning	14.28%											Percentage Female not spawning	0.2
	Day 5	Total number of eggs	14	NS	16	16	32	29	10	117		19.5		Total number of eggs	12	14	NS	NS	16	10	28	9	12	13	114		14.25
		Viable eggs	14	0	12	16	31	25	9	107				Viable eggs	12	11	0	0	16	9	22	4	12	1	87
		Fertilization Rate	100	-	75	100	96.875	86.2069	90	91.453	91.347			Fertilization Rate	100	78.5714	-	-	100	90	78.5714	44.4444	100	7.69231	76.3158	74.91
		Percentage Female not spawning	14.28%											Percentage Female not spawning	0.2
	Day 6	Total number of eggs	12	NS	23	27	33	23	23	141		23.5		Total number of eggs	14	26	NS	15	17	15	10	10	21	9	137		15.2222
		Viable eggs	12	0	23	27	33	21	23	139				Viable eggs	6	25	-	11	17	13	3	10	21	6	112
		Fertilization Rate	100	-	100	100	100	91.3043	100	98.5816	98.5507			Fertilization Rate	42.8571	96.1538	-	73.3333	100	86.6667	30	100	100	66.6667	81.7518	77.2975
		Percentage Female not spawning	14.28%											Percentage Female not spawning							0.1
	Day 7	Total number of eggs	NS	NS	23	27	29	34	21	134		26.8		Total number of eggs	20	NS	10	7	12	23	24	12	13	23	144		16
		Viable eggs	0	0	22	27	29	33	21	132				Viable eggs	15	0	0	6	12	23	15	4	6	20	101
		Fertilization Rate	-	-	95.6522	100	100	97.0588	100	98.5075	98.5422			Fertilization Rate	75	-	0	85.7143	100	100	62.5	33.3333	46.1538	86.9565	70.1389	65.5176
		Percentage Female not spawning	28.57%											Percentage Female not spawning	0.1
	Day 8	Total number of eggs	16	NS	NS	23	34	37	27	137		27.4		Total number of eggs	26	NS	17	12	16	31	21	NS	NS	21	144		20.5714
		Viable eggs	16	0	0	23	34	32	26	131				Viable eggs	24	0	16	11	16	31	21	0	0	18	137
		Fertilization Rate	100	-	-	100	100	86.4865	96.2963	95.6204	96.5566			Fertilization Rate	92.3077	-	94.1176	91.6667	100	100	100	-	-	85.7143	95.1389	94.8295
		Percentage Female not spawning	28.57%											Percentage Female not spawning	0.3
																								-
	Day 9	Total number of eggs	-	-	-	28	40	27	24	119		29.75		Total number of eggs	9	23	-	-	15	12	18	-	23	-	100		16.6667
		Viable eggs	-	-	-	21	39	25	24	109				Viable eggs	8	21	-	-	8	10	17	-	23	-	87
		Fertilization Rate	-	-	-	75	97.5	92.5926	100	91.5966	91.2731			Fertilization Rate	88.8889	91.3043	-	-	53.3333	83.3333	94.4444	-	100	-	87	85.2174
		Percentage Female not spawning	42.85%											Percentage Female not spawning	0.4

## Sheet: S1_Data_for_S12_Data
Supplemental Data for Supplemental Figure 12
		Supplemental Figure 12 C1
		CUG-BP1 OverExpression	Wild Type	CUG-BP1 OverExpression
		Replicate 1	0.61	0.03
		Replicate 2	1.96	0.26
		Replicate 3	1.21	0.15
		Average	1.26	0.146667
		Deviation	0.676387	0.115036
		Replicate 1 Normalized to 1	1	0.0491803
		Replicate 2 Normalized to 1	1	0.132653
		Replicate 3 Normalized to 1	1	0.123967
		AVERAGE	1	0.101933
		Deviation	0	0.0458915
		Wild Type	1
		After CUG-BP1 OverExpression	0.101933
		Supplemental Figure 12 C2
		CUG-BP2 OverExpression	Wild Type	CUG-BP2 OverExpression
		Replicate 1	0.44	0.03
		Replicate 2	1.42	0.24
		Replicate 3	0.88	0.14
		Average	0.913333	0.136667
		Deviation	0.49085	0.10504
		Replicate 1 Normalized to 1	1	0.0681818
		Replicate 2 Normalized to 1	1	0.169014
		Replicate 3 Normalized to 1	1	0.159091
		AVERAGE	1	0.132096
		Deviation	0	0.0555729
		Wild Type	1
		After CUG-BP2 OverExpression	0.132096
		Supplemental Figure 12 B
		Cox1	Wild Type	BSF Morpholino
		Replicate 1	4916	3758
		Replicate 2	3444	2934
		Average	4180	3346
		Deviation	1040.86	582.656
		Replicate 1 Normalized to 1	1	0.764443
		Replicate 2 Normalized to 1	1	0.851916
		AVERAGE	1	0.80818
		Deviation	0	0.0618533
		Wild Type	1
		After BSF Morpholino	0.80818
		Cox2	Wild Type	BSF Morpholino
		Replicate 1	7900	4945
		Replicate 2	1707	1316
		Average	4803.5	3130.5
		Deviation	4379.11	2566.09
		Replicate 1 Normalized to 1	1	0.625949
		Replicate 2 Normalized to 1	1	0.770943
		AVERAGE	1	0.698446
		Deviation	0	0.102526
		Wild Type	1
		After BSF Morpholino	0.698446
		ND1	Wild Type	BSF Morpholino
		Replicate 1	9917	5140
		Replicate 2	6396	3842
		Average	8156.5	4491
		Deviation	2489.72	917.825
		Replicate 1 Normalized to 1	1	0.518302
		Replicate 2 Normalized to 1	1	0.600688
		AVERAGE	1	0.559495
		Deviation	0	0.0582557
		Wild Type	1
		After BSF Morpholino	0.559495
		ND5	Wild Type	BSF Morpholino
		Replicate 1	3188	1083
		Replicate 2	10390	707
		Average	6789	895
		Deviation	5092.58	265.872
		Replicate 1 Normalized to 1	1	0.339711
		Replicate 2 Normalized to 1	1	0.0680462
		AVERAGE	1	0.203879
		Deviation	0	0.192096
		Wild Type	1
		After BSF Morpholino	0.203879
		CytB	Wild Type	BSF Morpholino
		Replicate 1	0.0004536	0.0004627
		Replicate 2	0.00050535	0.0004627
		Average	0.000479475	0.0004627
		Deviation	3.65928e-05	0
		Replicate 1 Normalized to 1	1	1.02006
		Replicate 2 Normalized to 1	1	0.915603
		AVERAGE	1	0.967832
		Deviation	0	0.0738634
		Wild Type	1
		After BSF Morpholino	0.967832
